# Supplementary material for: Cancer as a Chronic Illness in Colombia: A Normative Consensus Approach to Improving Healthcare Services for those Living with and beyond Cancer and Its Treatment
Source: Healthcare (Basel). 2021 Nov 29;9(12):1655. doi: 10.3390/healthcare9121655 (PMC8701263; doi:10.3390/healthcare9121655)
Supplement: Supplementary file 1 [file healthcare-09-01655-s001.zip]

Archive with 1 entries (1 files):
- healthcare-1451820-supplementary.pdf
